# Supplementary material for: A Non-Invasive Millimetre-Wave Radar Sensor for Automated Behavioural Tracking in Precision Farming—Application to Sheep Husbandry
Source: Sensors (Basel). 2021 Dec 6;21(23):8140. doi: 10.3390/s21238140 (PMC8662461; doi:10.3390/s21238140)
Supplement: Supplementary file 1 [file sensors-21-08140-s001.zip]

Archive with 5 entries (5 files):
- DATASET-S1.xlsm
- Table-S1.xlsx
- Table-S2.xlsx
- Table-S3.xlsx
- Table-S4.xlsx
